# Supplementary material for: The prevalence, risk factors, and prognostic value of venous thromboembolism in ovarian cancer patients receiving chemotherapy: a systematic review and meta-analysis
Source: World J Surg Oncol. 2021 Jan 13;19:12. doi: 10.1186/s12957-020-02101-5 (PMC7807708; doi:10.1186/s12957-020-02101-5)
Supplement: Supplementary file 1 — Additional file 1. The detailed search strategy. [file 12957_2020_2101_MOESM1_ESM.xlsx]

## Sheet: Sheet1
Appendix 1. The detailed search strategy
Source: PubMed; Searched on:October 14, 2020; Results: 249
Search	Query	Items found
#1	Search cancer*[Title/Abstract]	1846502
#2	Search carcinoma*[Title/Abstract]	679842
#3	Search neoplas*[Title/Abstract]	405154
#4	Search "tumor*"[Title/Abstract]	1488493
#5	Search tumour*[Title/Abstract]	275736
#6	Search "adenocarcinoma"[Title/Abstract]	136325
#7	Search "malignant"[Title/Abstract]	383766
#8	Search (#1 OR #2 OR #3 OR #4 OR #5 OR #6 OR #7)	3372015
#9	Search ovarian[Title/Abstract]	174590
#10	Search thromboembolism[Title/Abstract]	41111
#11	Search DVT[Title/Abstract]	10733
#12	Search VTE[Title/Abstract]	11584
#13	Search PE[Title/Abstract]	41333
#14	Search (#10 OR #11 OR #12 OR #13)	57635
#21	Search (#8 AND #9 AND #14)	249
Source: Embase; Searched on: October 14, 2020; Results: 825
Search	Query	Items found
#1	cancer*:ti,ab	2596678
#2	carcinoma*:ti,ab	905732
#3	neoplas*:ti,ab	359223
#4	"tumor*:ti,ab	2011817
#5	tumour*:ti,ab	381531
#6	"adenocarcinoma":ti,ab	201
#7	"malignant":ti,ab	519669
#8	#1 OR #2 OR #3 OR #4 OR #5 OR #6 OR #7	4501525
#9	ovarian:ti,ab	237633
#10	thromboembolism::ti,ab	58503
#11	DVT :ti,ab	20158
#12	VTE :ti,ab	21735
#13	PE :ti,ab	64984
#14	#10 OR #11 OR #12 OR #13	130994
#15	#8 AND #9 AND #14	825
Source: The Cochrane Library; Searched on: October 14, 2020; Results:
Search	Query	Items found
#1	cancer*:ti,ab,kw	160218
#2	carcinoma*:ti,ab,kw	40613
#3	neoplas*:ti,ab,kw	81459
#4	"tumor*:ti,ab,kw	71754
#5	tumour*:ti,ab,kw	11992
#6	"adenocarcinoma":ti,ab,kw	10638
#7	"malignant":ti,ab,kw	25590
#8	#1 OR #2 OR #3 OR #4 OR #5 OR #6 OR #7	215920
#9	ovarian:ti,ab,kw	14512
#10	thromboembolism:ti,ab,kw	9641
#11	DVT :ti,ab,kw	2315
#12	VTE :ti,ab,kw	2024
#13	PE :ti,ab,kw	5409
#14	#10 OR #11 OR #12 OR #13	15645
#15	#8 AND #9 AND #14	96
